# Supplementary material for: Impact of Parental Knowledge on Prevention Risk of Caries in Seville Children Between 6 and 14 Years Old, Applying the CAMBRA Protocol
Source: Children (Basel). 2025 Jun 23;12(7):824. doi: 10.3390/children12070824 (PMC12293717; doi:10.3390/children12070824)
Supplement: Supplementary file 1 [file children-12-00824-s001.zip]

Archive with 1 entries (1 files):
- children-3697777-supplementary.pdf
